# Supplementary material for: SP8 Promotes an Aggressive Phenotype in Hepatoblastoma via FGF8 Activation
Source: Cancers (Basel). 2020 Aug 15;12(8):2294. doi: 10.3390/cancers12082294 (PMC7465460; doi:10.3390/cancers12082294)
Supplement: Supplementary file 1 [file cancers-12-02294-s001.zip]

Archive with 4 entries (3 files):
- cancers-859260 supplement figures and tables/
- cancers-859260 supplement figures and tables/cancers-859260 -Original Blots.pptx
- cancers-859260 supplement figures and tables/cancers-859260 supplementary tables.xlsx
- cancers-859260 supplement figures and tables/cancers-859260 SM update.pdf
