# Supplementary material for: SP8 Promotes an Aggressive Phenotype in Hepatoblastoma via FGF8 Activation
Source: Cancers (Basel). 2020 Aug 15;12(8):2294. doi: 10.3390/cancers12082294 (PMC7465460; doi:10.3390/cancers12082294)
Supplement: Supplementary file 1 [file cancers-12-02294-s001.zip › cancers-859260 supplement figures and tables/cancers-859260 supplementary tables.xlsx]

## Sheet: DEGs M+ vs M-
Suppl. Table 1: differentially expressed genes between 4 primary hepatoblastomas with metastasis and 7 primary hepatoblastomas without metastasis
id	baseMean	log2FoldChange	lfcSE	stat	pval	padj
BPIFB2	2140.63	8.01471	1.01247	7.916	2.45268e-15	1.22818e-11
PRSS56	10.3341	6.7821	1.70276	3.98301	6.8048e-05	0.00273695
SLC6A14	10.1613	6.76085	1.61129	4.19592	2.7177e-05	0.00138757
ZIC5	22.8765	6.40653	1.26252	5.07439	3.88736e-07	6.50328e-05
ATP4A	12.6896	5.99666	1.44931	4.13759	3.5097e-05	0.00166982
TFF2	49.8299	5.91343	0.941176	6.28302	3.32059e-10	3.5006e-07
NPSR1-AS1	76.1739	5.79387	1.25819	4.60491	4.12645e-06	0.000362512
DLX1	80.9699	5.42271	1.08512	4.99732	5.81319e-07	8.69818e-05
MNX1	15.2513	5.2534	1.0401	5.05086	4.39817e-07	6.83814e-05
IGSF1	1436.93	5.14998	0.928024	5.54941	2.86641e-08	1.02525e-05
DLX2	22.1315	5.0481	1.19344	4.22988	2.33815e-05	0.00126754
CHL1	106.954	5.01106	0.983853	5.0933	3.51888e-07	6.21426e-05
CCNO	96.6954	4.99197	1.28284	3.89135	9.96898e-05	0.00350929
MEP1A	1100.24	4.96951	1.21584	4.08729	4.36434e-05	0.00194694
NQO1	1417.53	4.94761	0.91071	5.43269	5.55102e-08	1.52311e-05
PPP2R2C	41.6002	4.93934	0.816286	6.051	1.4395e-09	1.15333e-06
SP8	31.396	4.91461	1.08945	4.51109	6.4495e-06	0.000516132
FGF8	46.2568	4.91457	1.13587	4.3267	1.51362e-05	0.000907666
UPK3A	262.922	4.91263	0.936709	5.24456	1.56657e-07	3.33812e-05
PLA2G2A	269.791	4.80695	1.03091	4.66282	3.11904e-06	0.000300525
GLP1R	10.4839	4.79259	1.08634	4.4117	1.02561e-05	0.000718284
BMP7	63.6557	4.64851	0.960891	4.83771	1.31345e-06	0.00015385
GAD1	67.9862	4.51508	1.01048	4.46826	7.88585e-06	0.000587188
AK091265	26.8622	4.47758	0.853634	5.24532	1.56015e-07	3.33812e-05
CDA	116.243	-4.00501	0.972314	-4.11904	3.80447e-05	0.00177631
FOS	14154.5	-4.01375	0.661092	-6.07139	1.26807e-09	1.05831e-06
GLRB	66.2203	-4.02165	0.827692	-4.85887	1.18055e-06	0.000141595
MBL1P	42.0709	-4.03122	0.796783	-5.05936	4.20655e-07	6.74058e-05
SELE	220.886	-4.05115	0.701885	-5.77181	7.84226e-09	3.74001e-06
HSD17B6	795.303	-4.05188	0.771954	-5.24886	1.53047e-07	3.33812e-05
STAB2	456.375	-4.05233	0.804397	-5.03772	4.71099e-07	7.2108e-05
AK056431	30.8973	-4.05405	0.753809	-5.37809	7.52809e-08	1.96666e-05
DNM3OS	165.149	-4.0634	0.800098	-5.07863	3.80173e-07	6.48144e-05
FMO2	131.974	-4.06892	0.833026	-4.8845	1.03693e-06	0.000130219
GRIP2	172.15	-4.0789	0.899477	-4.53474	5.76736e-06	0.000475696
BC071789	17.7747	-4.10169	1.03178	-3.97536	7.02731e-05	0.00279033
AKR1C6P	367.249	-4.11095	0.866366	-4.74505	2.08453e-06	0.000216128
TMIE	12.9384	-4.11897	0.98639	-4.17581	2.9693e-05	0.00148688
WDR65	62.5328	-4.12308	0.843804	-4.88631	1.02746e-06	0.000130219
GRM6	71.9866	-4.142	0.9974	-4.1528	3.28432e-05	0.00160451
CPXM2	171.395	-4.16606	0.977467	-4.2621	2.02513e-05	0.00113601
ADIRF	422.679	-4.16693	0.973349	-4.28102	1.86039e-05	0.00107388
SRD5A2	104.204	-4.19719	0.863214	-4.86229	1.16038e-06	0.000141595
SVEP1	356.782	-4.2079	0.939063	-4.48095	7.43101e-06	0.000565883
CYP2C9	8355.37	-4.21829	0.859207	-4.90952	9.12994e-07	0.000119663
NPR3	652.531	-4.22321	0.916743	-4.60675	4.09014e-06	0.000362512
ZNF300P1	44.1618	-4.22717	0.794249	-5.32223	1.02504e-07	2.50384e-05
SLC10A1	345.317	-4.25687	0.770081	-5.52783	3.24224e-08	1.11969e-05
IFITM10	910.877	-4.29274	0.896713	-4.78719	1.6913e-06	0.000180195
BC041459	19.959	-4.29893	1.01173	-4.24911	2.14619e-05	0.00118099
COL4A3	92.6531	-4.33385	0.787399	-5.50401	3.71244e-08	1.144e-05
IL1RL1	59.4735	-4.34231	0.954803	-4.54786	5.41954e-06	0.000453667
SRPX	297.609	-4.3889	0.909706	-4.82453	1.40333e-06	0.000160621
CTTNBP2	86.4572	-4.40139	0.920627	-4.78086	1.74544e-06	0.00018498
COLEC10	262.012	-4.41547	1.0148	-4.35105	1.35485e-05	0.000842781
LOC100505738	103.24	-4.49162	0.515677	-8.71014	3.03506e-18	3.03961e-14
CCL2	1567.33	-4.51946	0.828082	-5.45774	4.82239e-08	1.39989e-05
C11orf96	1936.18	-4.52402	0.8563	-5.28322	1.26935e-07	2.88922e-05
DM119512	17.1766	-4.5541	1.10815	-4.10964	3.96268e-05	0.00182047
CYP2B6	541.834	-4.55807	0.941081	-4.84344	1.27612e-06	0.000151247
ROR2	172.613	-4.58666	1.0712	-4.28181	1.85383e-05	0.00107318
NLRP6	64.8715	-4.6474	1.0149	-4.57919	4.6677e-06	0.000399547
TMEM100	76.5653	-4.64833	0.812828	-5.71871	1.07335e-08	4.71265e-06
AK096766	48.0695	-4.65642	0.940101	-4.9531	7.30387e-07	0.000102305
ADRA1A	84.1428	-4.67552	0.899668	-5.19693	2.02603e-07	4.14096e-05
C7	8429.33	-4.68331	1.17524	-3.98497	6.74874e-05	0.00272535
CCL19	197.976	-4.69076	1.02484	-4.57708	4.71505e-06	0.000401882
SHISA3	71.8752	-4.69337	0.970041	-4.83832	1.30942e-06	0.00015385
NCAM1	124.704	-4.70517	1.04651	-4.49605	6.9227e-06	0.000543771
CD69	431.6	-4.77196	0.659393	-7.2369	4.59058e-13	1.31356e-09
MYOZ1	19.4935	-4.809	1.04337	-4.6091	4.04412e-06	0.000362512
AKR1C4	1071.13	-4.83843	0.734074	-6.5912	4.36281e-11	7.94428e-08
WFDC1	144.718	-4.89383	0.888363	-5.50882	3.61249e-08	1.144e-05
H19	18318	-5.00488	0.560858	-8.92362	4.51273e-19	9.039e-15
CYP3A4	7066.28	-5.04272	0.944699	-5.33791	9.40242e-08	2.35413e-05
FAM163B	24.2256	-5.10623	1.18396	-4.31283	1.6118e-05	0.000955174
USP32P2	335.871	-5.16516	0.868144	-5.94966	2.68694e-09	1.68186e-06
LRRC7	30.9244	-5.17705	1.15508	-4.48197	7.39568e-06	0.000565883
FAM180A	170.246	-5.20144	1.21114	-4.29467	1.7495e-05	0.00101868
HSD11B1	609.559	-5.22136	1.26347	-4.13255	3.58754e-05	0.00169477
RIC3	125.444	-5.25231	0.917603	-5.72394	1.0408e-08	4.71265e-06
NTRK3	52.4048	-5.2716	0.893605	-5.89925	3.65154e-09	1.93295e-06
TNFSF11	103.599	-5.29148	0.843449	-6.27362	3.52744e-10	3.53273e-07
CRHBP	339.448	-5.31444	0.819356	-6.48612	8.80725e-11	1.47008e-07
AX748080	61.1814	-5.32097	0.997586	-5.33385	9.61519e-08	2.37768e-05
EFNA5	42.0995	-5.38931	1.19073	-4.52604	6.00994e-06	0.000489346
CYP2C8	1128.78	-5.45292	0.988586	-5.51588	3.4704e-08	1.144e-05
FCER1A	65.0984	-5.4844	0.887463	-6.17987	6.41542e-10	5.84095e-07
BAI3	26.1257	-5.58489	1.32978	-4.19985	2.67094e-05	0.0013824
FCN3	611.306	-5.6033	1.03738	-5.40138	6.61285e-08	1.78994e-05
FOSB	6180.66	-5.60743	0.797148	-7.03437	2.00163e-12	4.45473e-09
PLN	74.6238	-5.61003	0.934167	-6.00538	1.9088e-09	1.41605e-06
PTGDS	644.638	-5.62841	1.05877	-5.31596	1.06094e-07	2.56032e-05
AKR1CL1	94.5592	-5.70614	0.913967	-6.24327	4.28518e-10	4.08725e-07
TSLP	58.8156	-5.94959	1.29747	-4.58555	4.52798e-06	0.000389251
LOC100506229	76.2316	-5.96242	1.31918	-4.5198	6.18976e-06	0.000499923
FCN2	234.91	-5.9966	1.13176	-5.29849	1.16766e-07	2.71955e-05
RERGL	47.8695	-6.0721	1.19901	-5.06428	4.09948e-07	6.66261e-05
FENDRR	29.3194	-6.10931	1.20405	-5.07396	3.89613e-07	6.50328e-05
ZNF385D	136.592	-6.21351	1.37392	-4.52246	6.11261e-06	0.000495691
IL6	251.052	-6.26115	1.29884	-4.82056	1.43158e-06	0.000162923
ZSCAN1	8.28334	-6.28002	1.46784	-4.2784	1.88245e-05	0.00108039
AK094929	14.0538	-6.34451	1.35608	-4.67857	2.8888e-06	0.000285385
LRAT	175.962	-6.37431	1.12322	-5.67501	1.38677e-08	5.78689e-06
NTRK2	149.056	-6.60302	1.13518	-5.81673	6.00091e-09	2.93166e-06
GPM6A	108.611	-6.60648	1.11251	-5.93835	2.87901e-09	1.74747e-06
RSPO3	70.1694	-6.64535	1.26643	-5.24731	1.54339e-07	3.33812e-05
WT1	29.5126	-6.69534	1.71769	-3.89787	9.70418e-05	0.00344026
CCL21	1084.07	-6.69714	1.19474	-5.60552	2.07634e-08	8.15471e-06
CLEC4G	325.16	-7.05502	1.09722	-6.42991	1.27675e-10	1.96718e-07
CO9	108.562	-7.19364	1.39782	-5.14633	2.65636e-07	5.06732e-05
CLEC4M	442.587	-7.19665	1.22007	-5.89855	3.6671e-09	1.93295e-06
C14orf180	27.0749	-7.27742	1.49125	-4.88007	1.0605e-06	0.000131936
CDH19	108.067	-7.60439	1.36109	-5.58697	2.31068e-08	8.73262e-06
FGF21	505.501	-8.6273	1.58641	-5.43826	5.38023e-08	1.51558e-05
CLEC1B	61.0895	-9.17654	1.54973	-5.92139	3.19225e-09	1.82688e-06
GDF2	88.4994	-9.7112	2.12901	-4.56137	5.08217e-06	0.000429518

## Sheet: DEGs TET+ vs TET-
Suppl. Table 2: differentially expressed genes between TET-induced and non-induced Hep3B pool cells
id	baseMean	baseMeanA	baseMeanB	foldChange	log2FoldChange	pval	padj
NGFR	1389.46	0	2778.91	Inf	Inf	1.07721e-71	2.12436e-67
ITGAX	25.5509	0	51.1017	Inf	Inf	0.00027601	0.1134
RAC2	22.9958	0	45.9916	Inf	Inf	0.00062873	0.221414
PIFO	18.3966	0	36.7932	Inf	Inf	0.0028132	0.615098
LEFTY2	16.8636	0	33.7271	Inf	Inf	0.00465743	0.789712
RARRES3	12.2644	0	24.5288	Inf	Inf	0.0214209	1
SPARC	80.6971	1.95688	159.437	81.4752	6.34829	1.36909e-09	2.99997e-06
APOL1	19.3969	0.978441	37.8153	38.6485	5.27234	0.00739184	0.941487
WNT6	19.3969	0.978441	37.8153	38.6485	5.27234	0.00739184	0.941487
LGALS9	17.8638	0.978441	34.7492	35.5149	5.15035	0.0115663	1
SPP1	292.442	16.6335	568.251	34.1631	5.09437	7.48502e-20	4.9204e-16
UBA7	16.8418	0.978441	32.7051	33.4257	5.06289	0.0155781	1
PCDH1	16.3308	0.978441	31.6831	32.3812	5.01708	0.0180742	1
SPIB	89.2972	5.87064	172.724	29.4216	4.8788	1.91195e-08	3.42778e-05
CSF1R	13.7757	0.978441	26.5729	27.1584	4.76333	0.0378658	1
NRG3	68.3673	4.8922	131.842	26.9495	4.75219	9.46356e-07	0.00129822
COL1A1	563.715	43.0514	1084.38	25.188	4.65467	3.45803e-25	3.40979e-21
C1orf192	25.5073	1.95688	49.0577	25.0693	4.64785	0.00331226	0.64711
ELFN1	61.7241	4.8922	118.556	24.2337	4.59894	4.54581e-06	0.00358591
FYN	22.9522	1.95688	43.9475	22.4579	4.48915	0.00659559	0.921624
COMP	217.236	20.5473	413.924	20.145	4.33235	8.49448e-14	2.792e-10
ARSI	27.0185	2.93532	51.1017	17.4092	4.12178	0.00477485	0.795747
ASPRV1	17.331	1.95688	32.7051	16.7129	4.06289	0.0293978	1
LEFTY1	48.9269	5.87064	91.9831	15.6683	3.96978	0.000186497	0.0875692
CAMK2B	31.0849	3.91376	58.256	14.8849	3.89578	0.00337976	0.64711
WNT7B	15.2869	1.95688	28.617	14.6238	3.87024	0.050072	1
KRT13	58.5926	7.82752	109.358	13.9709	3.80435	7.53782e-05	0.0401766
AX748283	21.9084	2.93532	40.8814	13.9274	3.79985	0.0171271	1
C3orf18	21.9084	2.93532	40.8814	13.9274	3.79985	0.0171271	1
SBK2	21.9084	2.93532	40.8814	13.9274	3.79985	0.0171271	1
MPO	32.5961	4.8922	60.3	12.3257	3.6236	0.00426634	0.753138
MEIS3	18.8422	2.93532	34.7492	11.8383	3.56539	0.036249	1
GALNT16	23.9306	3.91376	43.9475	11.229	3.48915	0.0183887	1
FLRT1	17.8202	2.93532	32.7051	11.1419	3.47793	0.046368	1
TNXB	59.06	9.78441	108.336	11.0723	3.46888	0.000200733	0.08797
PRORSD1P	19.8425	3.91376	35.7712	9.13985	3.19217	0.0468807	1
COL11A2	108.367	21.5257	195.209	9.06863	3.18088	5.1078e-06	0.00387427
MEGF6	32.5525	6.84908	58.256	8.50566	3.08842	0.0113029	1
TTYH1	300.551	65.5555	535.546	8.16935	3.03022	2.0988e-10	5.1738e-07
ANGPTL4	22.3758	4.8922	39.8593	8.14752	3.02636	0.0414345	1
LOC100506343	25.4201	5.87064	44.9695	7.66007	2.93736	0.0327476	1
UGT2B15	1133.68	264.179	2003.19	7.58269	2.92271	1.55998e-16	7.69109e-13
HIF3A	76.7495	18.5904	134.909	7.2569	2.85935	0.000311785	0.125484
ECM1	32.0197	7.82752	56.2119	7.18131	2.84425	0.0187176	1
NDUFA4L2	26.9313	6.84908	47.0136	6.86421	2.77909	0.0352559	1
AQP1	48.7743	12.7197	84.8289	6.66908	2.73749	0.00488238	0.795747
SLCO2A1	141.746	37.1807	246.31	6.62467	2.72785	7.29368e-06	0.00532735
PCSK1N	79.2392	21.5257	136.953	6.36229	2.66955	0.000552011	0.2054
SFRP5	46.7302	12.7197	80.7407	6.34768	2.66623	0.00700669	0.941487
PPIL6	35.0422	9.78441	60.3	6.16287	2.6236	0.0212619	1
SLC6A13	50.2638	14.6766	85.8509	5.8495	2.54831	0.00717301	0.941487
SP8	1913.19	576.302	3250.07	5.63953	2.49557	2.20663e-14	8.70339e-11
PLAU	54.3083	16.6335	91.9831	5.52999	2.46728	0.00664742	0.921624
UGT2B11	141.06	45.0083	237.112	5.26819	2.39731	6.14478e-05	0.0336614
SPOCK3	217.657	70.4477	364.866	5.17925	2.37274	3.29091e-06	0.00270416
MFAP4	227.279	74.3615	380.197	5.11282	2.35412	2.76614e-06	0.00237179
JAM2	256.7	84.1459	429.254	5.10131	2.35087	1.10546e-06	0.00136254
LINC00176	41.5983	13.6982	69.4983	5.07355	2.343	0.0226897	1
FOXJ1	1017.6	336.584	1698.62	5.04666	2.33533	2.51648e-11	7.08966e-08
LOC23117	42.5985	14.6766	70.5204	4.80495	2.26452	0.0252529	1
ANKRD65	41.0654	14.6766	67.4543	4.59604	2.20039	0.032223	1
AK097590	84.1532	30.3317	137.975	4.54887	2.18551	0.00286948	0.615098
CCDC71L	68.3988	26.4179	110.38	4.17822	2.06289	0.00989026	1
LRRC7	112.465	44.0298	180.9	4.10858	2.03864	0.00153536	0.409173
CADM2	62.3102	24.461	100.159	4.09465	2.03374	0.0147097	1
HS3ST1	102.31	41.0945	163.526	3.97926	1.9925	0.00285496	0.615098
MAPK8IP2	46.0884	18.5904	73.5865	3.95831	1.98489	0.0388458	1
C19orf77	111.91	45.9867	177.834	3.86707	1.95124	0.00238343	0.546553
HRC	72.9108	30.3317	115.49	3.80757	1.92887	0.0124928	1
GUCA2A	59.7333	25.4395	94.0272	3.69612	1.88601	0.0255973	1
HNF1A-AS1	60.2225	26.4179	94.0272	3.55922	1.83156	0.02919	1
CCDC96	55.156	24.461	85.8509	3.5097	1.81135	0.038378	1
ZNF730	138.134	61.6418	214.627	3.48185	1.79985	0.00215351	0.511678
PURG	58.6895	26.4179	90.9611	3.44316	1.78373	0.0355279	1
IGFBPL1	55.1342	25.4395	84.8289	3.33454	1.73749	0.0464278	1
SPATA17	97.1126	45.0083	149.217	3.31533	1.72915	0.0104694	1
CFB	192.692	90.0165	295.368	3.28126	1.71425	0.000906514	0.290664
DENND3	573.88	274.942	872.817	3.17455	1.66655	1.04898e-05	0.00713342
MPZ	108.202	51.8574	164.548	3.17308	1.66588	0.00968034	1
ZCCHC12	95.0468	45.9867	144.107	3.13366	1.64785	0.0153287	1
CDK20	78.3576	38.1592	118.556	3.10688	1.63547	0.0269271	1
POU2F2	88.9582	44.0298	133.887	3.04081	1.60446	0.0215768	1
WDR96	88.9582	44.0298	133.887	3.04081	1.60446	0.0215768	1
SCUBE2	67.7134	34.2454	101.181	2.9546	1.56296	0.0472528	1
PPP1R3G	91.9589	46.9651	136.953	2.91605	1.54401	0.0245971	1
CRYM	72.7582	37.1807	108.336	2.91376	1.54288	0.042858	1
PCOLCE	124.272	64.5771	183.966	2.84878	1.51035	0.0125877	1
SULT1E1	204.564	107.628	301.5	2.80131	1.4861	0.00307019	0.6307
EDIL3	307.591	162.421	452.761	2.78758	1.47901	0.000784119	0.266614
PTX3	106.56	56.7496	156.371	2.75546	1.46229	0.0230924	1
SLC34A2	1289.75	690.779	1888.72	2.73419	1.45111	9.73813e-06	0.00685877
ADAMTS16	147.941	80.2321	215.649	2.68782	1.42643	0.0114065	1
RCN3	86.3377	46.9651	125.71	2.67667	1.42044	0.0434427	1
PBX3	156.008	85.1243	226.892	2.66541	1.41436	0.0104486	1
TM4SF4	3574.54	1951.01	5198.07	2.66429	1.41375	2.59125e-06	0.00232282
FAM20A	133.274	73.383	193.165	2.63228	1.39631	0.0173016	1
MMP11	964.185	532.272	1396.1	2.62291	1.39117	4.50049e-05	0.0253583
DKFZp761D112	109.539	60.6633	158.415	2.61139	1.38482	0.0291622	1
PRSS35	260.948	145.788	376.109	2.57984	1.36728	0.00304757	0.6307
CBLN2	353.309	197.645	508.973	2.57519	1.36468	0.00121651	0.352806
FUT9	118.607	66.534	170.68	2.5653	1.35913	0.0268638	1
CCDC40	177.122	100.779	253.465	2.51504	1.33058	0.0113791	1
PKP3	95.8726	54.7927	136.953	2.49947	1.32162	0.048684	1
MAPK11	112.518	64.5771	160.459	2.48477	1.31311	0.0361293	1
LOC100128893	127.653	73.383	181.922	2.47908	1.3098	0.0277933	1
BC040684	154.366	90.0165	218.715	2.42972	1.28079	0.0204374	1
BAIAP2L2	131.143	77.2968	184.988	2.39322	1.25895	0.0323258	1
UBD	305.155	180.033	430.277	2.38999	1.257	0.00415642	0.745171
ADRA2C	238.572	140.895	336.249	2.38652	1.25491	0.00803786	0.954907
MEX3B	199.725	118.391	281.059	2.37399	1.24731	0.0130838	1
OSER1-AS1	121.031	72.4046	169.658	2.34319	1.22847	0.0429786	1
LRRIQ1	215.327	129.154	301.5	2.33442	1.22306	0.0124703	1
UNC5CL	500.748	300.381	701.116	2.33409	1.22286	0.00147675	0.398944
HIST1H2BD	128.076	77.2968	178.856	2.31389	1.21032	0.041275	1
PKDCC	239.507	144.809	334.205	2.3079	1.20658	0.0106247	1
UBE2L6	276.31	167.313	385.307	2.30291	1.20346	0.0076621	0.941487
LPPR3	1012.43	614.461	1410.41	2.29536	1.19872	0.000371425	0.143625
RNA5-8S5	39429	24044.2	54813.8	2.27971	1.18885	2.91084e-05	0.0173954
IDUA	151.745	92.9519	210.539	2.26503	1.17953	0.0334748	1
CXCL3	174.925	107.628	242.222	2.25054	1.17027	0.026089	1
LINC00673	243.465	150.68	336.249	2.23155	1.15804	0.0135861	1
PDGFA	1991.05	1232.84	2749.27	2.23004	1.15707	0.00019995	0.08797
ANKRD29	343.251	213.3	473.202	2.21848	1.14957	0.00655513	0.921624
HKDC1	195.061	121.327	268.795	2.21547	1.14761	0.0232219	1
CHODL	241.932	150.68	333.183	2.2112	1.14483	0.0148669	1
PTGDS	190.016	118.391	261.641	2.20997	1.14402	0.0249608	1
CA14	193.017	121.327	264.707	2.18177	1.1255	0.0264954	1
GC	6259.82	3951.92	8567.71	2.16799	1.11636	0.000130089	0.0641371
PDCD1	150.169	94.9087	205.429	2.16449	1.11403	0.045169	1
NEK11	143.613	90.995	196.231	2.1565	1.10869	0.0500255	1
YPEL1	274.625	174.162	375.087	2.15366	1.10679	0.0141529	1
PID1	269.58	171.227	367.932	2.1488	1.10353	0.0150044	1
PPP1R3C	233.799	148.723	318.875	2.14409	1.10036	0.0204906	1
PTGER4	1001.2	636.965	1365.44	2.14366	1.10008	0.00108012	0.323851
DPYSL3	436.285	280.812	591.758	2.10731	1.0754	0.00664025	0.921624
GPR56	460.443	297.446	623.441	2.09598	1.06763	0.00631273	0.921624
THBS3	438.264	283.748	592.78	2.08911	1.06289	0.00721983	0.941487
UGT2A3	2186.76	1416.78	2956.75	2.08694	1.06139	0.000569491	0.20798
ADIRF	260.936	169.27	352.602	2.08307	1.05871	0.0207797	1
MXD3	293.673	190.796	396.549	2.0784	1.05547	0.0168236	1
LARP6	278.56	181.012	376.109	2.07782	1.05507	0.0186939	1
NUDT4	3874.04	2522.42	5225.66	2.07169	1.05081	0.000402107	0.152499
MDK	12424.8	8100.51	16749.1	2.06766	1.048	0.000257653	0.10811
FCGRT	2728.93	1784.68	3673.19	2.05818	1.04137	0.000586651	0.210352
MFGE8	378.749	248.524	508.973	2.04798	1.0342	0.0117688	1
CAPN5	186.352	122.305	250.398	2.04733	1.03374	0.0437578	1
TOX	194.397	128.176	260.619	2.03329	1.02382	0.0426001	1
EFNB2	651.666	430.514	872.817	2.02739	1.01962	0.00483297	0.795747
LYPD1	2049.56	1359.05	2740.07	2.01616	1.01161	0.00107602	0.323851
TUBB3	3565.74	2368.8	4762.68	2.01058	1.00761	0.000719823	0.249046
TRIM10	259.546	346.368	172.724	0.498671	-1.00384	0.0285736	1
ITPRIP	218.352	291.575	145.129	0.497741	-1.00653	0.0380628	1
AF339817	201.968	270.05	133.887	0.495785	-1.01221	0.0423027	1
AFF1	1668.77	2234.76	1102.78	0.493465	-1.01898	0.00123686	0.35351
TTBK2	168.667	227.977	109.358	0.479688	-1.05983	0.0464714	1
GNB4	1432.08	1940.25	923.919	0.476186	-1.0704	0.000855013	0.281028
ZZEF1	1169.18	1584.1	754.261	0.476147	-1.07052	0.00114481	0.336968
SEMA5A	377.484	511.724	243.244	0.475342	-1.07296	0.00912377	1
MDN1	2970.25	4027.26	1913.25	0.475074	-1.07377	0.000369184	0.143625
ZBED6	326.375	443.234	209.517	0.472701	-1.081	0.011653	1
WDR4	347.695	472.587	222.804	0.471455	-1.08481	0.00996949	1
APOB	104044	141720	66367.9	0.468302	-1.09449	0.000109263	0.0552505
MEP1A	169.113	230.912	107.314	0.464738	-1.10551	0.037802	1
SYN3	194.39	266.136	122.644	0.460833	-1.11768	0.0272783	1
ERCC6	376.375	515.638	237.112	0.459842	-1.12079	0.00655788	0.921624
ASXL2	674.896	924.626	425.166	0.459825	-1.12084	0.00186583	0.465772
EMB	489.4	672.189	306.61	0.456137	-1.13246	0.0033527	0.64711
ONECUT1	607.403	834.61	380.197	0.455538	-1.13436	0.00205936	0.50139
IGF2	3770.79	5207.26	2334.33	0.448283	-1.15752	0.00010297	0.0534387
GPATCH2L	250.348	346.368	154.327	0.445559	-1.16631	0.0122225	1
PFKP	266.199	368.872	163.526	0.443312	-1.1736	0.0101569	1
ZBED3	186.877	259.287	114.468	0.441472	-1.17961	0.0217801	1
AK092331	326.157	453.018	199.297	0.439931	-1.18465	0.00583246	0.891643
GDA	353.902	492.156	215.649	0.438173	-1.19043	0.00458877	0.786914
TRIM71	564.056	784.709	343.404	0.437619	-1.19225	0.00145264	0.397882
TIMP1	304.816	424.643	184.988	0.435632	-1.19882	0.00624658	0.921624
AGO2	569.481	793.515	345.448	0.435338	-1.19979	0.00132678	0.368528
ATP11A	1406.59	1960.79	852.377	0.43471	-1.20188	0.000195383	0.08797
SLC2A3	286.964	400.182	173.746	0.434167	-1.20368	0.00701616	0.941487
DDI2	188.323	263.201	113.446	0.431024	-1.21416	0.017988	1
AHNAK	9296.15	12995.6	5596.66	0.430657	-1.21539	2.6728e-05	0.0170033
COL4A6	186.834	261.244	112.424	0.430341	-1.21645	0.0181037	1
CCDC144B	234.409	327.778	141.041	0.430294	-1.21661	0.0106136	1
ABCG2	154.087	217.214	90.9611	0.418763	-1.25579	0.0231723	1
DOCK5	1034.46	1460.81	608.111	0.416283	-1.26436	0.000170726	0.0821194
HMBOX1	160.513	226.998	94.0272	0.41422	-1.27153	0.0196099	1
CD109	347.281	491.177	203.385	0.414076	-1.27203	0.0026421	0.598905
SRGAP1	127.299	181.012	73.5865	0.406529	-1.29857	0.0294714	1
VGLL3	1518.75	2178.99	858.509	0.393994	-1.34375	2.8455e-05	0.0173954
PCSK9	1193.72	1721.08	666.366	0.38718	-1.36892	3.48043e-05	0.0201875
SGK196	93.5743	135.025	52.1238	0.386031	-1.37321	0.0432047	1
ALPK2	160.893	232.869	88.917	0.381833	-1.38899	0.0109878	1
LOC100129917	107.425	155.572	59.278	0.381032	-1.39201	0.0298729	1
CCAT1	133.659	193.731	73.5865	0.379838	-1.39654	0.017287	1
GPR126	6724.15	9763.86	3684.43	0.377354	-1.40601	1.62053e-06	0.00177547
LNPEP	270.72	395.29	146.151	0.369731	-1.43545	0.00170503	0.442433
C22orf46	165.785	242.653	88.917	0.366436	-1.44837	0.00743713	0.941487
HECW2	82.6371	121.327	43.9475	0.362225	-1.46504	0.041593	1
DOK7	103.913	152.637	55.1899	0.361577	-1.46763	0.0242618	1
UGT8	75.2116	110.564	39.8593	0.36051	-1.47189	0.0497162	1
KLHL11	87.0836	128.176	45.9916	0.358816	-1.47868	0.035413	1
LOC100271836	97.4662	143.831	51.1017	0.355291	-1.49293	0.0258324	1
LIF	154.359	227.977	80.7407	0.354162	-1.49752	0.0071422	0.941487
NID2	236.485	349.303	123.666	0.354037	-1.49803	0.00175238	0.448814
ZNF804A	81.1258	120.348	41.9034	0.348185	-1.52207	0.036089	1
DYSF	160.229	239.718	80.7407	0.336816	-1.56997	0.0043289	0.755489
EGR1	1581.97	2368.8	795.143	0.335673	-1.57487	9.87441e-07	0.00129822
COL2A1	2501.25	3769.93	1232.57	0.326949	-1.61286	1.85019e-07	0.000280674
AK128697	62.2957	93.9303	30.661	0.326423	-1.61518	0.0492965	1
NBEAL1	802.157	1222.07	382.241	0.312781	-1.67678	2.2779e-06	0.00213916
AX748195	187.756	288.64	86.8729	0.300973	-1.73229	0.000913805	0.290664
PMFBP1	123.993	191.774	56.2119	0.293115	-1.77046	0.00384134	0.701436
EPHA3	88.4205	136.982	39.8593	0.290983	-1.78099	0.0116281	1
LEF1	75.57	117.413	33.7271	0.287252	-1.79961	0.0174624	1
C10orf12	162.479	253.416	71.5424	0.282312	-1.82464	0.00096325	0.301528
PAR5	492.71	775.903	209.517	0.27003	-1.88881	1.72954e-06	0.00179517
KIAA0754	456.605	722.089	191.12	0.264677	-1.91769	1.91223e-06	0.00188556
MCC	673.758	1067.48	280.037	0.262335	-1.93052	1.78544e-07	0.000280674
PALM2	96.248	152.637	39.8593	0.261139	-1.93711	0.00468517	0.789712
IGFBP1	188.539	299.403	77.6746	0.259432	-1.94657	0.000216789	0.0929411
COLEC12	94.7368	151.658	37.8153	0.249345	-2.00378	0.00376945	0.701295
ACADL	59.6534	97.8441	21.4627	0.219356	-2.18865	0.0108359	1
CCND2	246.8	413.88	79.7187	0.192613	-2.37622	1.24379e-06	0.00144287
RUNX2	44.8242	75.3399	14.3085	0.189919	-2.39654	0.016162	1
BC024732	42.3563	71.4262	13.2864	0.186017	-2.4265	0.0180766	1
LOC285758	68.9486	116.434	21.4627	0.184333	-2.43961	0.00272731	0.605922
AX748233	53.1845	90.0165	16.3526	0.181662	-2.46067	0.00749704	0.941487
L1CAM	34.9526	59.6849	10.2203	0.171238	-2.54592	0.0253808	1
LPAR3	31.9955	54.7927	9.19831	0.167875	-2.57454	0.0310843	1
NCR3LG1	297.657	516.617	78.6967	0.152331	-2.71472	7.94727e-09	1.56728e-05
LOC100132111	24.1026	42.0729	6.13221	0.145752	-2.77841	0.0482587	1
HP	47.6941	84.1459	11.2424	0.133606	-2.90395	0.00357521	0.67795
ANXA1	102.705	183.947	21.4627	0.116679	-3.09938	1.3252e-05	0.00871142
TMEM154	33.3542	62.6202	4.08814	0.0652847	-3.93711	0.00230184	0.535737
SLC16A6A5A476:A547	17.1445	33.267	1.02203	0.0307222	-5.02458	0.0155852	1

## Sheet: Human Subjects
Suppl. Table 3: patient characteristics
Sample ID	Age at diagnosis (month)/ Sex	Tumor type/Histology	PRETEXT	Outcome	Metastasis	16-gene signature	RNAseq
4	56/ m	HB/ epithelial (E/F)	3	DOD	yes	C2	no
91	31/ f	HB/ mixed (F>E)	4	NED	yes	C1	no
145	9/ f	HB/ mixed (E/F)	3	NED	no	C2	no
147	10/ f	HB/ epithelial (F>E)	3	NED	no	C2	no
174	22/ m	HB/ epithelial (F)	3	NED	yes	C1	no
175	97/ m	TLCT/ epithelial (F)	2	NED	no	C1	yes
198	11/ f	TLCT/ epithelial (F)	3	NED	no	C1	no
227	114/ f	TLCT/ mixed (F>E)	4	DOD	yes	C2	yes
253	11/ f	HB/ epithelial (F>E)	4	NED	yes	C2	yes
254	4/ m	HB/ epithelial (F>E)	2	NED	no	C1	yes
423	13/ f	HB/ epithelial (F>E)	3	NED	no	C1	no
528	39/ m	HB/ epithelial (E/F)	2	NED	yes	C2	yes
577	38/ f	HB/ epithelial (F>E)	4	DOD	yes	C1	no
612	6/ m	HB/ mixed (F>E)	3	NED	no	C1	no
619	26/ f	HB/ mixed (F>E)	3	NED	no	C1	no
667	8/ m	HB/ epithelial (E/F)	4	NED	yes	C1	yes
678	12/ m	HB/ mixed(F>E)	1	NED	no	C1	no
690	9/ m	HB/ epithelial (F)	3	NED	no	C1	yes
734	33/ f	HB/ epithelial (F>E)	1	NED	no	C1	yes
744	6/ m	HB/ mixed (OS)	3	NED	no	C1	yes
761	31/ f	HB/ epithelial (F>E)	3	NED	yes	C1	no
794	9/ f	HB/ epithelial (F>E)	2	NED	no	C1	yes
843	47/ m	HB/ epithelial (F)	3	NED	no	C1	yes
920	10/ m	HB/ mixed (F>E)	3	NED	no	C1	no
980	15/ f	HB/ epithelial (F)	2	D	no	C2	no
1004	13/ f	HB/ mixed (F>E)	4	DOD	no	C2	no
1006	111/ m	TLCT/ epithelial (F)	4	NED	no	C1	no
1031	82/ f	HB/ epithelial (F>E)	2	NED	no	C1	no
1109	23/ f	HB/ mixed	3	NED	no	C2	no
1110	15/ m	HB/ epithelial	3	NED	no	C2	no
1120	23/ f	HB/ epithelial (F>E)	3	NED	yes	C2	no
1259	32/ f	HB/ epithelial (F>E)	3	DOD	yes	C2	no
H2222	33/ m	HB/ mixed (F>E)	3	NED	no	C1	no
H2414	2/ m	HB/ epithelial (F)	1	DOD	yes	C2	no
H4115	17/ f	HB/ epithelial (F>E)	4	DOD	no	C2	no

## Sheet: Oligos & Primers
Suppl. Table 4: primer sequences
gene	Forward primer (5’-3’)	Reverse primer (5’-3’)
Primer for vector cloning (restriction sites underlined)
#1	TGCGGATCCGGAACCATGGCAACTTCACTTCTAGGGGAAGAA	TGCGAATTCCTCTAGGCCGTTGCGGTGCCC
#2	TGCGCTAGCAGAGGCTCTCCCAAGAAAAAG	TGCGCGGCCGCGGGCTCTTCTCCCTTCTCCAA
#3	TGCGGATCCGCAGGTGGAGGTGGAAGCGGTAG	TGCGGATCCTCAGGGCTCTTCTCC CTTCTCCAAC
Primer for sequencing
T7	TAATACGACTCACTATAGGGA
SP6		ATTTAGGTGACACTATAGAATAG
U6	GAGGGCCTATTTCCCATGATTCC
pPlat-KRAB_seq1	GGAAAGTGGACGGCATTGGTAG
pPlat-KRAB_seq2	GAGCTCTACAAAGGTGGAGGTC
Primer for qPCR
SP8	CACTTCTAGGGGAAGAACCGAG	GCTGGGGCTGCCTATCTTATT
FGF8	CCCCTTCGCAAAGCTCATC	CCCCTTCTTGTTCATGCAGA
Vimentin	AGCAATATGAAAGTGTGGCTGC	GTCATTGTTCCGGTTGGCA
E-Cadherin	CGAGAGCTACACGTTCACGG	TTGTCGACCGGTGCAATCT
ZEB1	TCAAATGCACTGAGTGTGGAAAA	GCAGTTTGGGCATTCATATGG
TWIST1	TCCGCGTCCCACTAGCAG	TGTCCATTTTCTCCTTCTCTGGA
SPP1	GTTTCGCAGACCTGACATCCA	CCATTCAACTCCTCGCTTTCC
DLK1	GCAACCCCCAAAATGGATTC	GAGGTCACGCACTGGTCACA
SEMA5A	TAGCCAGGTGCTGAAGAGG	GTCTCACACACCAACACAGG
CAV2	CACCGGCTCAACTCGCAT	TGCAGATCCACACTTTGTCAAAG
Primer for ChIP-qPCR
SP8 BS1	CAGAGTTTGCAGCCCTAGG	AGGGTCTGGGCTAGGGGA
SP8 BS2-5	CTAGCCCAGACCCTCAATCC	GAACTGGGGCCTGGATGC
guide RNAs for CRISPR interference
gRNA-CMV	TTTCTTGGCTTTATATATCTTGTGGAAAGGACGAAACACCGGCTGCAGAAGTTGGTCGTG	GACTAGCCTTATTTTAACTTGCTATTTCTAGCTCTAAAACCACGACCAACTTCTGCAGCC
gRNA-1	TTTCTTGGCTTTATATATCTTGTGGAAAGGACGAAACACCGCCCCGGGGCCGCGCGCCAT	GACTAGCCTTATTTTAACTTGCTATTTCTAGCTCTAAAACATGGCGCGCGGCCCCGGGGC
gRNA-2	TTTCTTGGCTTTATATATCTTGTGGAAAGGACGAAACACCGACTCACAGGCAGCTCAGCG	GACTAGCCTTATTTTAACTTGCTATTTCTAGCTCTAAAACCGCTGAGCTGCCTGTGAGTC
gRNA-3	TTTCTTGGCTTTATATATCTTGTGGAAAGGACGAAACACCGCTTCGGTAAGGCGCGCTGA	GACTAGCCTTATTTTAACTTGCTATTTCTAGCTCTAAAACTCAGCGCGCCTTACCGAAGC
gRNA-4	TTTCTTGGCTTTATATATCTTGTGGAAAGGACGAAACACCGAGCGTGCGGGTCGGTACTG	GACTAGCCTTATTTTAACTTGCTATTTCTAGCTCTAAAACCAGTACCGACCCGCACGCTC
gRNA-5	TTTCTTGGCTTTATATATCTTGTGGAAAGGACGAAACACCGTTCAGCGCATCCCTAGTGA	GACTAGCCTTATTTTAACTTGCTATTTCTAGCTCTAAAACTCACTAGGGATGCGCTGAAC
